# Supplementary material for: Genome-Wide Modeling of Transcription Preinitiation Complex Disassembly Mechanisms using ChIP-chip Data
Source: PLoS Comput Biol. 2010 Apr 1;6(4):e1000733. doi: 10.1371/journal.pcbi.1000733 (PMC2848545; doi:10.1371/journal.pcbi.1000733)
Supplement: Dataset S2 — The results of chi-square testes on whether underlying TATA-sequence variation might have had any effect on the cross-linking efficiencies of TBP and TFIIB. (0.04 MB XLS) [file pcbi.1000733.s011.xls]

## Sheet: TBP TATA-Variation
Motif	Average	St. Dev.	# of Genes	Pct. Total		Motif	Average	St. Dev.	# of Genes	Pct. Total		Motif	Average	St. Dev.	# of Genes	Pct. Total
TATA AATA	2.75344	6.61428	306	11.7196		TATA AATA	3.61611	7.37128	233	11.027		TATA AATA	22.2758	24.3099	12	7.40741
TATA TAAG	3.04277	6.26068	251	9.61318		TATA TAAG	3.6718	6.70742	208	9.84382		TATA TAAG	22.8523	14.3874	14	8.64198
TATA TATA	3.20718	6.0723	598	22.9031		TATA TATA	3.86672	6.47343	496	23.4737		TATA TATA	20.5055	13.5562	38	23.4568
TATA AAAA	3.31206	6.35005	359	13.7495		TATA AAAA	4.14296	6.85541	287	13.5826		TATA AAAA	21.0872	12.4213	26	16.0494
TATA TAAA	3.82684	7.09768	486	18.6136		TATA TAAA	4.5922	7.54571	405	19.1671		TATA TAAA	20.5521	13.0984	46	28.3951
TATA AATG	2.22391	3.11054	108	4.13635		TATA AATG	2.82567	3.25471	85	4.02272		TATA AATG	15.8761	2.98415	3	1.85185
TATA AAAG	3.25657	6.33745	244	9.34508		TATA AAAG	4.13855	6.88409	192	9.08661		TATA AAAG	23.0256	13.9594	14	8.64198
TATA TATG	2.7554	4.82642	259	9.91957		TATA TATG	3.44757	5.17297	207	9.7965		TATA TATG	21.382	12.3616	9	5.55556
All genes kept						0% occ genes removed						only genes >10% occ kept
Total Genes			2611						2113						162
Motif	Average	St. Dev.	# of Genes	Pct. Total		Motif	Average	St. Dev.	# of Genes	Pct. Total		Motif	Average	St. Dev.	# of Genes	Pct. Total
TATA AATA	44.2512	32.3724	4	7.40741		TATA AATA	65.317	34.683	2	6.66667		TATA AATA	100	0	1	6.25
TATA TAAG	37.9433	14.555	5	9.25926		TATA TAAG	46.6241	12.1968	3	10		TATA TAAG	54.7926	4.79265	2	12.5
TATA TATA	37.4839	12.3515	12	22.2222		TATA TATA	45.4588	10.2812	7	23.3333		TATA TATA	53.8934	4.25467	4	25
TATA AAAA	36.2587	12.2355	8	14.8148		TATA AAAA	46.2424	9.81845	4	13.3333		TATA AAAA	55.625	3.62826	2	12.5
TATA TAAA	36.0814	12.4721	15	27.7778		TATA TAAA	46.0777	8.5308	8	26.6667		TATA TAAA	51.6199	5.75336	5	31.25
TATA AATG	20.05	0	1	1.85185		TATA AATG	0	0	0	0		TATA AATG	0	0	0	0
TATA AAAG	35.8742	12.5455	6	11.1111		TATA AAAG	41.2041	11.8986	4	13.3333		TATA AAAG	61.2588	0	1	6.25
TATA TATG	37.0821	9.16124	3	5.55556		TATA TATG	40.8617	9.11242	2	6.66667		TATA TATG	49.9741	0	1	6.25
only genes with >20% occ kept						only genes with >30% occ kept						only genes with >40% occ kept
Total Genes			54						30						16
Motif	Average	St. Dev.	# of Genes	Pct. Total		Motif	Average	St. Dev.	# of Genes	Pct. Total
TATA AATA	100	0	1	9.09091		TATA AATA	100	0	1	50
TATA TAAG	59.5853	0	1	9.09091		TATA TAAG	0	0	0	0
TATA TATA	57.994	1.59129	2	18.1818		TATA TATA	0	0	0	0
TATA AAAA	55.625	3.62826	2	18.1818		TATA AAAA	0	0	0	0
TATA TAAA	54.3293	2.16162	4	36.3636		TATA TAAA	0	0	0	0
TATA AATG	0	0	0	0		TATA AATG	0	0	0	0
TATA AAAG	61.2588	0	1	9.09091		TATA AAAG	61.2588	0	1	50
TATA TATG	0	0	0	0		TATA TATG	0	0	0	0
only genes with >50% occ kept						only genes with >60% occ kept
Total Genes			11						2
			37						27						25						16						14						13
	TATA AATA	TATA TAAG	TATA TATA	TATA AAAA	TATA TAAA	TATA AATG	TATA AAAG	TATA TATG	Total No. of Genes		TATA AATA	TATA TAAG	TATA TATA	TATA AAAA	TATA TAAA	TATA AATG	TATA AAAG	TATA TATG
Genome-Wide	306	251	598	359	486	108	244	259	2611
Minimum TBP Pct. Binding
>0%	233	208	496	287	405	85	192	207	2113		247.636	203.126	483.943	290.527	393.304	87.401	197.462	209.601
>10%	12	14	38	26	46	3	14	9	162		18.9858	15.5733	37.103	22.2742	30.154	6.70088	15.139	16.0697
>20%	4	5	12	8	15	1	6	3	54		6.32861	5.19111	12.3677	7.42474	10.0513	2.23363	5.04634	5.35657
>30%	2	3	7	4	8	0	4	2	30		3.51589	2.88395	6.87093	4.12486	5.58407	1.2409	2.80352	2.97587
>40%	1	2	4	2	5	0	1	1	16		1.87514	1.53811	3.6645	2.19992	2.97817	0.661815	1.49521	1.58713
>50%	1	1	2	2	4	0	1	0	11		1.28916	1.05745	2.51934	1.51245	2.04749	0.454998	1.02796	1.09115
	Actual Ranges of TATA Distributions										Expected Ranges of TATA Distributions
		Chi-square test
		0.484811

## Sheet: TFIIB TATA-Variation
Motif	Average	St. Dev.	# of Genes	Pct. Total		Motif	Average	St. Dev.	# of Genes	Pct. Total		Motif	Average	St. Dev.	# of Genes	Pct. Total
TATA AATA	10.5332	16.235	306	11.7196		TATA AATA	13.5427	17.2663	238	11.301		TATA AATA	26.3192	18.6951	108	11.6379
TATA TAAG	11.2851	19.0587	251	9.61318		TATA TAAG	14.8302	20.6098	191	9.06933		TATA TAAG	29.8727	24.4402	81	8.72845
TATA TATA	13.5202	20.5452	598	22.9031		TATA TATA	16.3665	21.5496	494	23.4568		TATA TATA	32.498	23.9996	218	23.4914
TATA AAAA	13.0331	20.3689	359	13.7495		TATA AAAA	16.5332	21.6436	283	13.4378		TATA AAAA	33.67	23.6714	122	13.1466
TATA TAAA	13.5749	20.9063	486	18.6136		TATA TAAA	16.7447	22.0467	394	18.7085		TATA TAAA	32.7685	24.5931	177	19.0733
TATA AATG	12.0052	16.0626	108	4.13635		TATA AATG	14.7337	16.6267	88	4.17854		TATA AATG	27.8035	17.4091	39	4.20259
TATA AAAG	12.5847	19.1849	244	9.34508		TATA AAAG	15.5871	20.2255	197	9.35423		TATA AAAG	31.3032	22.4202	85	9.15948
TATA TATG	12.8091	18.2088	259	9.91957		TATA TATG	15.0116	18.8549	221	10.4938		TATA TATG	29.7188	20.0689	98	10.5603
All genes kept						0% occ genes removed						only genes >10% occ kept
Total Genes			2611						2106						928
Motif	Average	St. Dev.	# of Genes	Pct. Total		Motif	Average	St. Dev.	# of Genes	Pct. Total		Motif	Average	St. Dev.	# of Genes	Pct. Total
TATA AATA	37.9377	20.5229	54	9.85401		TATA AATA	51.547	22.5689	26	8.02469		TATA AATA	68.5773	20.7716	13	6.2201
TATA TAAG	43.4857	26.8968	43	7.84672		TATA TAAG	59.0472	27.2568	24	7.40741		TATA TAAG	74.4934	23.4336	15	7.17703
TATA TATA	44.6933	24.0791	131	23.9051		TATA TATA	57.098	22.9974	81	25		TATA TATA	66.4651	21.268	57	27.2727
TATA AAAA	44.4331	23.8841	77	14.0511		TATA AAAA	55.4203	23.014	50	15.4321		TATA AAAA	66.2093	21.346	33	15.7895
TATA TAAA	44.0654	25.1352	110	20.073		TATA TAAA	56.7513	24.9189	67	20.679		TATA TAAA	67.9783	23.1879	45	21.5311
TATA AATG	37.6398	17.5653	22	4.0146		TATA AATG	45.5408	17.4782	14	4.32099		TATA AATG	58.8823	19.8344	6	2.87081
TATA AAAG	40.57	23.0161	55	10.0365		TATA AAAG	54.0291	23.7775	30	9.25926		TATA AAAG	67.4464	22.0355	18	8.61244
TATA TATG	40.9328	20.1182	56	10.219		TATA TATG	52.6417	19.5571	32	9.87654		TATA TATG	61.4453	17.518	22	10.5263
only genes with >20% occ kept						only genes with >30% occ kept						only genes with >40% occ kept
Total Genes			548						324						209
Motif	Average	St. Dev.	# of Genes	Pct. Total		Motif	Average	St. Dev.	# of Genes	Pct. Total		Motif	Average	St. Dev.	# of Genes	Pct. Total
TATA AATA	72.6991	19.9864	11	8.08824		TATA AATA	87.8155	14.9578	6	6		TATA AATA	93.2985	9.38614	5	5.95238
TATA TAAG	82.1458	19.802	12	8.82353		TATA TAAG	91.7309	12.4456	9	9		TATA TAAG	94.9598	8.96774	8	9.52381
TATA TATA	77.3583	17.8973	38	27.9412		TATA TATA	85.9001	14.0292	27	27		TATA TATA	89.8264	11.2267	23	27.381
TATA AAAA	77.8512	18.44	21	15.4412		TATA AAAA	85.2101	14.6917	16	16		TATA AAAA	92.2201	9.45396	12	14.2857
TATA TAAA	84.6333	16.3566	26	19.1176		TATA TAAA	89.5789	12.5121	22	22		TATA TAAA	92.0593	10.2224	20	23.8095
TATA AATG	75.0817	15.9893	3	2.20588		TATA AATG	86.027	4.9084	2	2		TATA AATG	86.027	4.9084	2	2.38095
TATA AAAG	78.4638	18.967	12	8.82353		TATA AAAG	89.9898	11.5993	8	8		TATA AAAG	89.9898	11.5993	8	9.52381
TATA TATG	72.9445	13.9586	13	9.55882		TATA TATG	77.5843	12.6405	10	10		TATA TATG	85.3526	10.6121	6	7.14286
only genes with >50% occ kept						only genes with >60% occ kept						only genes with >70% occ kept
Total Genes			136						100						84
Motif	Average	St. Dev.	# of Genes	Pct. Total		Motif	Average	St. Dev.	# of Genes	Pct. Total		Motif	Average	St. Dev.	# of Genes	Pct. Total
TATA AATA	97.6115	4.137	4	2.94118		TATA AATA	97.6115	4.137	4	4		TATA AATA	100	0	3	3.57143
TATA TAAG	97.7061	5.61899	7	5.14706		TATA TAAG	100	0	6	6		TATA TAAG	100	0	6	7.14286
TATA TATA	96.5664	5.338	16	11.7647		TATA TATA	98.216	3.11913	14	14		TATA TATA	100	0	10	11.9048
TATA AAAA	96.0504	4.32969	10	7.35294		TATA AAAA	97.8038	2.82147	8	8		TATA AAAA	100	0	4	4.7619
TATA TAAA	97.532	4.17786	15	11.0294		TATA TAAA	98.8389	2.69582	13	13		TATA TAAA	100	0	10	11.9048
TATA AATG	86.027	4.9084	2	1.47059		TATA AATG	90.9354	0	1	1		TATA AATG	0	0	0	0
TATA AAAG	96.3697	4.05391	6	4.41176		TATA AAAG	97.8155	2.67925	5	5		TATA AAAG	100	0	3	3.57143
TATA TATG	95.6022	2.55137	3	2.20588		TATA TATG	95.6022	2.55137	3	3		TATA TATG	0	0	0	0
only genes with >80% occ kept						only genes with >90% occ kept						only genes with >=100% occ kept
Total Genes			63						54						36
			37						27						25						16						14						13
	TATA AATA	TATA TAAG	TATA TATA	TATA AAAA	TATA TAAA	TATA AATG	TATA AAAG	TATA TATG	Total No. of Genes		TATA AATA	TATA TAAG	TATA TATA	TATA AAAA	TATA TAAA	TATA AATG	TATA AAAG	TATA TATG
Genome-Wide	306	251	598	359	486	108	244	259	2611
Minimum TFIIB Pct. Binding
>0%	238	191	494	283	394	88	197	221	2106		246.816	202.453	482.339	289.565	392.002	87.1115	196.807	208.906
>10%	108	81	218	122	177	39	85	98	928		108.758	89.2103	212.541	127.596	172.734	38.3853	86.7223	92.0536
>20%	54	43	131	77	110	22	55	56	548		64.2237	52.6802	125.509	75.3474	102.002	22.6672	51.211	54.3592
>30%	26	24	81	50	67	14	30	32	324		37.9717	31.1467	74.2061	44.5484	60.3079	13.4018	30.2781	32.1394
>40%	13	15	57	33	45	6	18	22	209		24.4941	20.0915	47.8675	28.7365	38.9023	8.64496	19.5312	20.7319
>50%	11	12	38	21	26	3	12	13	136		15.9387	13.0739	31.1482	18.6993	25.3144	5.62543	12.7093	13.4906
>60%	6	9	27	16	22	2	8	10	100		11.7196	9.61318	22.9031	13.7495	18.6136	4.13635	9.34508	9.91957
>70%	5	8	23	12	20	2	8	6	84		9.8445	8.07507	19.2386	11.5496	15.6354	3.47453	7.84987	8.33244
>80%	4	7	16	10	15	2	6	3	63		7.38338	6.0563	14.429	8.6622	11.7265	2.6059	5.8874	6.24933
>90%	4	6	14	8	13	1	5	3	54		6.32861	5.19111	12.3677	7.42474	10.0513	2.23363	5.04634	5.35657
>=100%	3	6	10	4	10	0	3	0	36		4.21907	3.46074	8.24512	4.94983	6.70088	1.48908	3.36423	3.57105
	Actual Ranges of TATA Distributions										Expected Ranges of TATA Distributions
		Chi-square test
		0.761919
